# Supplementary material for: Endocytosed lipids induce cell aggregation via filopodia retraction in a close relative of animals
Source: EMBO Rep. 2026 Apr 7;27(9):2274–96. doi: 10.1038/s44319-026-00760-1 (PMC13171883; doi:10.1038/s44319-026-00760-1)
Supplement: Supplementary file 8 — Movie EV7 [file 44319_2026_760_MOESM8_ESM.zip]

Archive with 7 entries (6 files):
- Movie EV7/
- Movie EV7/.DS_Store
- __MACOSX/Movie EV7/._.DS_Store
- Movie EV7/Movie EV7 legend.docx
- __MACOSX/Movie EV7/._Movie EV7 legend.docx
- Movie EV7/Movie_EV7.mp4
- __MACOSX/Movie EV7/._Movie_EV7.mp4
