# Supplementary material for: Endocytosed lipids induce cell aggregation via filopodia retraction in a close relative of animals
Source: EMBO Rep. 2026 Apr 7;27(9):2274–96. doi: 10.1038/s44319-026-00760-1 (PMC13171883; doi:10.1038/s44319-026-00760-1)
Supplement: Supplementary file 11 — Movie EV10 [file 44319_2026_760_MOESM11_ESM.zip]

Archive with 5 entries (4 files):
- Movie EV10/
- Movie EV10/Movie_EV10.mp4
- __MACOSX/Movie EV10/._Movie_EV10.mp4
- Movie EV10/Movie EV10 legend.docx
- __MACOSX/Movie EV10/._Movie EV10 legend.docx
